# Supplementary material for: Multiple Health Outcomes of Daytime Napping: A Comprehensive Umbrella Review
Source: Public Health Rev. 2026 Feb 3;47:1609013. doi: 10.3389/phrs.2026.1609013 (PMC12909254; doi:10.3389/phrs.2026.1609013)
Supplement: Supplementary file 1 [file Supplementaryfile1.zip]

Archive with 6 entries (6 files):
- supplementary Table1.docx
- supplementary Table2.docx
- Supplementary Table3.docx
- Supplementary Table4.docx
- Supplementary Table5.docx
- Supplementary Table6.docx
